# Supplementary material for: The association between diabetes and head and neck squamous cell carcinoma: evidence from clinical cohort and bioinformatics analyses
Source: Front Genet. 2025 Aug 13;16:1660012. doi: 10.3389/fgene.2025.1660012 (PMC12380672; doi:10.3389/fgene.2025.1660012)
Supplement: Supplementary file 1 [file Table1.xlsx]

## Sheet: HNSCC data
Sex (Male=1, Female=2)	Age	T Stage	N Stage	M Stage	Diagnosis	Diabetes Status (Yes=1, No=0)
1	62	4	2	0	Tonsil cancer	0
1	59	2	2	0	Hypopharyngeal cancer	0
1	72	3	2	1	Laryngeal cancer	0
1	63	4	2	0	Hypopharyngeal cancer	0
1	59	3	0	0	Laryngeal cancer	0
1	66	2	0	0	Hypopharyngeal cancer	0
1	63	4	2	0	Hypopharyngeal cancer	0
1	67	3	1	0	Tonsil cancer	0
1	76	3	0	0	Hypopharyngeal cancer	0
1	55	2	1	0	Laryngeal cancer	0
1	53	3	0	0	Laryngeal cancer	0
1	73	3	0	0	Laryngeal cancer	0
1	63	2	0	0	Laryngeal cancer	0
1	55	1	2	0	Hypopharyngeal cancer	0
1	58	3	0	0	Laryngeal cancer	0
1	54	3	0	0	Laryngeal cancer	1
1	56	3	0	0	Laryngeal cancer	0
1	70	3	0	0	Laryngeal cancer	0
1	59	4	2	0	Hypopharyngeal cancer	1
1	71	4	2	0	Hypopharyngeal cancer	0
1	62	3	0	0	Nasopharyngeal cancer	0
1	64	3	2	0	Hypopharyngeal cancer	0
1	70	3	0	0	Laryngeal cancer	1
1	56	1	0	0	Laryngeal cancer	0
1	64	3	0	0	Hypopharyngeal cancer	1
1	51	3	0	0	Hypopharyngeal cancer	0
1	60	4	1	0	Hypopharyngeal cancer	0
1	47	1	2	0	Nasopharyngeal cancer	0
1	58	4	2	0	Hypopharyngeal cancer	1
1	51	3	0	0	Laryngeal cancer	0
1	43	4	0	0	Laryngeal cancer	0
1	57	3	0	0	Nasopharyngeal cancer	0
1	55	2	1	0	Nasopharyngeal cancer	0
1	52	3	2	0	Hypopharyngeal cancer	0
1	59	4	2	0	Hypopharyngeal cancer	1
1	63	4	2	0	Tonsil cancer	0
1	56	1	0	0	Laryngeal cancer	0
1	67	3	0	0	Nasal cavity and paranasal sinus cancer	0
1	57	1	0	0	Laryngeal cancer	1
1	57	2	0	0	Laryngeal cancer	1
1	74	4	0	1	Hypopharyngeal cancer	0
1	61	1	0	0	Laryngeal cancer	0
1	73	3	2	0	Laryngeal cancer	0
1	81	2	0	0	Laryngeal cancer	0
1	56	3	1	0	Nasopharyngeal cancer	0
1	53	3	0	0	Laryngeal cancer	0
1	55	4	2	0	Hypopharyngeal cancer	1
1	65	3	0	0	Hypopharyngeal cancer	1
1	55	4	2	0	Nasopharyngeal cancer	0
1	70	2	0	0	Laryngeal cancer	1
1	57	1	0	0	Hypopharyngeal cancer	0
1	59	3	1	0	Hypopharyngeal cancer	0
1	69	4	0	0	Nasopharyngeal cancer	0
1	78	1	0	0	Laryngeal cancer	0
1	68	1	0	0	Hypopharyngeal cancer	0
1	48	3	0	0	Hypopharyngeal cancer	0
1	55	3	0	1	Hypopharyngeal cancer	0
1	48	1	0	0	Laryngeal cancer	0
1	50	3	0	0	Hypopharyngeal cancer	0
1	60	3	2	0	Hypopharyngeal cancer	0
1	75	1	2	0	Tonsil cancer	0
1	76	2	0	0	Hypopharyngeal cancer	0
1	55	4	3	0	Hypopharyngeal cancer	1
1	67	2	2	0	Tonsil cancer	0
1	55	3	0	0	Nasal cavity and paranasal sinus cancer	0
1	57	1	0	0	Hypopharyngeal cancer	0
1	61	1	0	0	Laryngeal cancer	0
1	65	1	0	0	Laryngeal cancer	0
1	59	4	0	0	Nasal cavity and paranasal sinus cancer	0
1	66	2	1	0	Hypopharyngeal cancer	0
1	72	3	2	0	Laryngeal cancer	0
1	74	1	0	0	Laryngeal cancer	0
1	58	3	2	0	Hypopharyngeal cancer	0
1	58	3	2	0	Hypopharyngeal cancer	1
1	60	3	0	0	Laryngeal cancer	0
1	54	4	2	0	Nasal cavity and paranasal sinus cancer	0
1	71	2	0	0	Laryngeal cancer	0
1	72	1	0	0	Laryngeal cancer	0
1	63	2	1	0	Laryngeal cancer	0
1	58	2	2	0	Hypopharyngeal cancer	0
1	58	1	0	0	Laryngeal cancer	0
1	76	2	0	0	Laryngeal cancer	1
1	64	4	2	0	Nasopharyngeal cancer	1
1	65	1	0	0	Laryngeal cancer	0
1	84	2	0	0	Laryngeal cancer	0
1	65	2	0	0	Laryngeal cancer	0
1	52	3	1	0	Laryngeal cancer	1
1	71	1	0	0	Laryngeal cancer	0
1	66	2	2	0	Laryngeal cancer	0
1	64	4	2	0	Laryngeal cancer	0
1	65	3	3	0	Hypopharyngeal cancer	0
1	52	2	0	0	Laryngeal cancer	0
1	59	1	2	0	Hypopharyngeal cancer	0
1	42	4	0	0	Nasopharyngeal cancer	0
1	75	1	0	0	Laryngeal cancer	0
1	66	2	0	0	Laryngeal cancer	0
1	57	2	0	0	Laryngeal cancer	0
1	58	1	0	0	Laryngeal cancer	0
1	49	3	0	0	Laryngeal cancer	0
1	59	2	2	0	Hypopharyngeal cancer	0
1	60	1	0	0	Laryngeal cancer	0
1	65	3	0	0	Laryngeal cancer	0
1	72	3	1	0	Laryngeal cancer	1
1	60	4	2	0	Hypopharyngeal cancer	0
1	59	3	0	0	Laryngeal cancer	0
1	79	1	0	0	Laryngeal cancer	0
1	51	3	1	0	Laryngeal cancer	0
1	70	3	3	0	Hypopharyngeal cancer	0
1	73	1	0	0	Laryngeal cancer	0
1	51	1	0	0	Laryngeal cancer	0
1	48	2	2	0	Tonsil cancer	0
1	48	2	2	0	Hypopharyngeal cancer	0
1	56	1	0	0	Laryngeal cancer	0
1	65	3	0	0	Laryngeal cancer	0
1	71	2	0	0	Laryngeal cancer	1
1	60	3	0	0	Nasopharyngeal cancer	0
1	64	1	1	0	Nasopharyngeal cancer	0
1	79	1	0	0	Laryngeal cancer	0
1	58	4	0	0	Laryngeal cancer	0
1	68	4	0	0	Hypopharyngeal cancer	0
1	66	4	0	0	Nasal cavity and paranasal sinus cancer	1
1	54	4	2	0	Nasal cavity and paranasal sinus cancer	0
1	63	3	1	0	Nasopharyngeal cancer	1
1	70	1	0	0	Laryngeal cancer	0
1	67	3	0	0	Hypopharyngeal cancer	0
1	58	3	1	0	Laryngeal cancer	0
1	60	2	2	0	Nasopharyngeal cancer	0
1	59	1	0	0	Laryngeal cancer	1
1	61	4	1	0	Hypopharyngeal cancer	0
1	61	3	2	0	Hypopharyngeal cancer	0
1	65	4	2	0	Hypopharyngeal cancer	0
1	76	3	0	1	Laryngeal cancer	0
1	69	4	2	0	Hypopharyngeal cancer	0
1	67	1	0	0	Laryngeal cancer	0
1	62	4	2	0	Hypopharyngeal cancer	0
1	45	3	2	0	Hypopharyngeal cancer	0
1	63	1	0	0	Laryngeal cancer	0
1	67	3	2	0	Hypopharyngeal cancer	1
1	67	2	2	0	Nasopharyngeal cancer	0
1	58	3	2	0	Laryngeal cancer	0
1	55	4	0	0	Nasal cavity and paranasal sinus cancer	0
1	58	3	0	0	Hypopharyngeal cancer	1
1	49	1	0	0	Laryngeal cancer	0
1	78	1	0	0	Laryngeal cancer	0
1	52	1	0	0	Laryngeal cancer	0
1	63	1	0	0	Laryngeal cancer	1
1	68	3	0	0	Laryngeal cancer	1
1	53	1	3	0	Nasopharyngeal cancer	0
1	55	2	0	0	Hypopharyngeal cancer	0
1	73	4	2	0	Hypopharyngeal cancer	0
1	49	4	1	0	Laryngeal cancer	0
1	72	3	2	0	Laryngeal cancer	1
1	51	3	0	0	Hypopharyngeal cancer	0
1	65	1	0	0	Laryngeal cancer	0
1	55	4	0	0	Tonsil cancer	0
1	46	3	0	0	Laryngeal cancer	0
1	59	3	0	0	Laryngeal cancer	0
1	58	3	0	0	Nasopharyngeal cancer	0
1	54	4	2	0	Hypopharyngeal cancer	0
1	71	2	0	0	Laryngeal cancer	0
1	48	2	1	0	Hypopharyngeal cancer	0
1	50	4	1	0	Hypopharyngeal cancer	0
1	56	1	2	0	Hypopharyngeal cancer	0
1	65	3	2	0	Hypopharyngeal cancer	1
1	60	3	0	0	Hypopharyngeal cancer	0
1	65	3	2	0	Hypopharyngeal cancer	0
1	52	3	1	0	Hypopharyngeal cancer	0
1	61	4	0	0	Laryngeal cancer	0
1	68	2	0	0	Laryngeal cancer	0
1	61	2	2	0	Nasopharyngeal cancer	0
1	47	3	0	0	Laryngeal cancer	0
1	52	2	0	0	Nasopharyngeal cancer	0
1	61	4	0	1	Nasal cavity and paranasal sinus cancer	0
1	71	2	2	0	Laryngeal cancer	0
1	60	1	2	0	Laryngeal cancer	1
1	69	2	0	0	Laryngeal cancer	0
1	55	1	0	0	Laryngeal cancer	0
1	60	2	0	0	Laryngeal cancer	0
1	64	1	0	0	Laryngeal cancer	1
1	64	4	2	0	Hypopharyngeal cancer	0
1	73	2	0	0	Hypopharyngeal cancer	0
1	62	2	3	0	Hypopharyngeal cancer	0
1	57	2	0	0	Laryngeal cancer	0
1	71	4	0	0	Laryngeal cancer	0
1	56	1	0	0	Laryngeal cancer	0
1	53	2	0	0	Laryngeal cancer	0
1	51	3	2	0	Laryngeal cancer	1
1	60	1	0	0	Laryngeal cancer	0
1	53	4	2	0	Laryngeal cancer	1
1	65	4	3	0	Laryngeal cancer	0
1	63	2	2	0	Laryngeal cancer	0
1	61	3	1	0	Laryngeal cancer	0
1	54	3	2	0	Laryngeal cancer	0
1	71	1	0	0	Laryngeal cancer	0
1	50	2	2	0	Hypopharyngeal cancer	0
1	52	2	2	0	Oral cavity cancer	0
1	51	3	0	0	Nasal cavity and paranasal sinus cancer	0
1	59	1	0	0	Oral cavity cancer	0
1	59	3	0	0	Nasal cavity and paranasal sinus cancer	1
1	67	3	1	0	Hypopharyngeal cancer	0
1	57	2	2	0	Hypopharyngeal cancer	0
1	48	3	2	0	Laryngeal cancer	1
1	54	3	2	0	Hypopharyngeal cancer	0
1	58	4	2	0	Hypopharyngeal cancer	0
1	61	3	0	0	Laryngeal cancer	0
1	75	4	2	0	Hypopharyngeal cancer	0
1	47	3	0	0	Nasal cavity and paranasal sinus cancer	0
1	69	3	0	0	Laryngeal cancer	1
1	53	2	2	0	Tonsil cancer	1
1	64	3	2	0	Laryngeal cancer	0
1	51	4	2	0	Hypopharyngeal cancer	0
1	71	2	0	0	Laryngeal cancer	0
1	67	3	0	0	Laryngeal cancer	0
1	61	3	1	0	Hypopharyngeal cancer	0
1	48	3	2	0	Hypopharyngeal cancer	1
1	65	2	0	0	Laryngeal cancer	0
1	68	3	2	0	Tonsil cancer	1
1	70	3	0	0	Nasopharyngeal cancer	1
1	60	4	2	0	Hypopharyngeal cancer	0
1	49	3	2	0	Hypopharyngeal cancer	0
1	58	3	2	0	Hypopharyngeal cancer	0
1	54	2	0	0	Hypopharyngeal cancer	0
1	64	2	2	0	Hypopharyngeal cancer	0
1	61	3	0	0	Laryngeal cancer	0
1	68	3	0	0	Laryngeal cancer	0
1	61	4	2	0	Hypopharyngeal cancer	0
1	65	4	1	0	Hypopharyngeal cancer	1
1	58	2	0	0	Laryngeal cancer	0
1	56	2	0	0	Nasal cavity and paranasal sinus cancer	0
1	57	4	2	0	Laryngeal cancer	1
1	72	1	0	0	Laryngeal cancer	0
1	54	2	0	0	Laryngeal cancer	0
1	60	4	1	0	Hypopharyngeal cancer	0
1	64	2	2	0	Laryngeal cancer	0
1	66	3	0	0	Laryngeal cancer	0
1	66	2	2	0	Laryngeal cancer	0
1	48	3	2	0	Tonsil cancer	0
1	60	3	2	0	Hypopharyngeal cancer	0
1	60	3	1	0	Laryngeal cancer	0
1	64	3	0	0	Nasal cavity and paranasal sinus cancer	0
1	71	3	2	0	Tonsil cancer	0
1	50	3	0	0	Laryngeal cancer	0
1	57	4	2	0	Hypopharyngeal cancer	0
1	56	3	1	0	Hypopharyngeal cancer	0
1	66	1	0	0	Laryngeal cancer	0
1	60	4	2	0	Hypopharyngeal cancer	0
1	66	3	0	0	Laryngeal cancer	0
1	56	2	1	0	Hypopharyngeal cancer	0
1	58	4	0	0	Laryngeal cancer	0
1	51	2	0	0	Laryngeal cancer	0
1	61	2	2	0	Hypopharyngeal cancer	1
1	63	3	2	0	Hypopharyngeal cancer	0
1	73	3	2	0	Hypopharyngeal cancer	0
1	64	1	0	0	Hypopharyngeal cancer	0
1	63	4	2	0	Hypopharyngeal cancer	0
1	56	3	2	0	Laryngeal cancer	0
1	52	3	2	0	Tonsil cancer	0
1	61	3	0	0	Laryngeal cancer	0
1	74	2	0	0	Nasopharyngeal cancer	0
1	74	3	2	0	Hypopharyngeal cancer	1
1	50	4	2	0	Nasopharyngeal cancer	0
1	57	2	0	0	Hypopharyngeal cancer	0
1	63	4	2	0	Hypopharyngeal cancer	0
1	72	3	2	0	Laryngeal cancer	0
1	62	4	2	0	Hypopharyngeal cancer	0
1	57	3	0	0	Hypopharyngeal cancer	0
1	71	2	2	0	Laryngeal cancer	0
1	60	4	0	0	Hypopharyngeal cancer	1
1	66	2	2	0	Laryngeal cancer	0
1	73	3	1	0	Laryngeal cancer	0
1	53	3	1	0	Laryngeal cancer	0
1	55	3	2	0	Hypopharyngeal cancer	0
1	64	1	0	0	Hypopharyngeal cancer	0
1	48	3	1	0	Laryngeal cancer	0
1	56	4	2	0	Hypopharyngeal cancer	0
1	60	3	2	0	Laryngeal cancer	0
1	79	3	0	0	Laryngeal cancer	0
1	60	3	2	0	Tonsil cancer	0
1	63	4	2	0	Hypopharyngeal cancer	0
1	57	4	2	0	Hypopharyngeal cancer	0
1	46	3	2	0	Laryngeal cancer	0
1	57	1	0	0	Laryngeal cancer	0
1	52	3	2	0	Hypopharyngeal cancer	0
1	68	3	2	0	Laryngeal cancer	1
1	71	1	0	0	Laryngeal cancer	0
1	55	4	2	0	Tonsil cancer	0
1	47	1	0	0	Laryngeal cancer	0
1	61	3	2	0	Hypopharyngeal cancer	1
1	56	4	2	0	Hypopharyngeal cancer	0
1	61	4	2	0	Hypopharyngeal cancer	0
1	66	3	0	0	Hypopharyngeal cancer	0
1	51	2	0	0	Laryngeal cancer	0
1	74	4	2	0	Hypopharyngeal cancer	1
1	69	1	0	0	Hypopharyngeal cancer	0
1	63	3	2	0	Laryngeal cancer	0
1	53	4	2	0	Tonsil cancer	0
1	62	3	2	0	Hypopharyngeal cancer	0
1	52	4	2	0	Hypopharyngeal cancer	0
1	80	1	0	0	Laryngeal cancer	0
1	51	4	2	0	Hypopharyngeal cancer	0
1	64	3	0	0	Hypopharyngeal cancer	0
1	59	3	2	0	Laryngeal cancer	0
1	55	2	0	0	Laryngeal cancer	1
1	72	4	2	0	Hypopharyngeal cancer	0
1	54	2	0	0	Tonsil cancer	0
1	61	3	1	0	Laryngeal cancer	1
1	72	3	0	0	Laryngeal cancer	0
1	57	4	3	0	Hypopharyngeal cancer	0
1	56	4	2	0	Laryngeal cancer	0
1	60	4	2	0	Hypopharyngeal cancer	0
1	49	4	2	0	Hypopharyngeal cancer	0
1	61	4	2	0	Hypopharyngeal cancer	0
1	67	3	0	0	Laryngeal cancer	1
1	63	2	1	0	Tonsil cancer	1
1	70	1	0	0	Nasopharyngeal cancer	0
1	51	3	1	0	Laryngeal cancer	0
1	53	2	0	0	Laryngeal cancer	0
1	73	4	2	0	Hypopharyngeal cancer	1
1	61	3	2	0	Laryngeal cancer	0
1	69	4	2	0	Hypopharyngeal cancer	1
1	69	3	2	0	Hypopharyngeal cancer	0
1	78	2	2	0	Laryngeal cancer	0
1	61	3	2	0	Laryngeal cancer	0
1	51	3	1	0	Hypopharyngeal cancer	0
1	63	4	2	0	Hypopharyngeal cancer	0
1	73	1	0	0	Hypopharyngeal cancer	0
1	51	1	0	0	Laryngeal cancer	0
1	57	2	0	0	Laryngeal cancer	0
1	62	3	2	0	Laryngeal cancer	0
1	60	3	0	0	Laryngeal cancer	0
1	52	1	0	0	Laryngeal cancer	0
1	70	3	0	0	Laryngeal cancer	0
1	68	3	1	0	Laryngeal cancer	0
1	59	3	1	0	Laryngeal cancer	0
1	45	4	0	0	Laryngeal cancer	0
1	67	1	0	0	Laryngeal cancer	0
1	72	1	0	0	Laryngeal cancer	1
1	70	2	0	0	Laryngeal cancer	1
1	55	3	2	0	Laryngeal cancer	0
1	58	4	0	0	Nasal cavity and paranasal sinus cancer	0
1	67	4	0	0	Major salivary gland cancer	1
1	58	4	1	0	Tonsil cancer	0
1	51	4	2	0	Hypopharyngeal cancer	0
1	48	4	2	0	Hypopharyngeal cancer	0
1	77	2	0	0	Laryngeal cancer	0
1	63	4	1	0	Laryngeal cancer	0
1	65	2	0	0	Laryngeal cancer	1
1	65	3	0	0	Laryngeal cancer	0
1	65	2	0	0	Laryngeal cancer	0
1	36	4	0	0	Nasal cavity and paranasal sinus cancer	0
1	59	3	0	0	Laryngeal cancer	0
1	56	4	3	0	Hypopharyngeal cancer	0
1	63	3	0	0	Laryngeal cancer	1
1	56	4	0	0	Laryngeal cancer	0
1	59	2	1	0	Tonsil cancer	0
1	57	4	1	0	Laryngeal cancer	0
1	78	3	0	0	Laryngeal cancer	0
1	60	1	0	0	Laryngeal cancer	1
1	64	2	0	0	Laryngeal cancer	0
1	38	1	1	0	Oral cavity cancer	0
1	52	2	0	0	Hypopharyngeal cancer	1
1	53	2	0	0	Laryngeal cancer	0
1	67	2	0	0	Laryngeal cancer	0
1	74	4	3	0	Hypopharyngeal cancer	0
1	62	3	0	0	Laryngeal cancer	0
1	58	3	2	0	Hypopharyngeal cancer	0
1	53	3	0	0	Laryngeal cancer	0
1	77	4	2	0	Hypopharyngeal cancer	0
1	63	3	0	0	Laryngeal cancer	1
1	70	3	2	0	Laryngeal cancer	0
1	58	4	2	0	Hypopharyngeal cancer	1
1	79	3	2	0	Laryngeal cancer	0
1	73	2	2	0	Hypopharyngeal cancer	0
1	48	4	0	0	Nasal cavity and paranasal sinus cancer	0
1	70	3	0	0	Laryngeal cancer	0
1	59	1	0	0	Laryngeal cancer	0
1	72	3	0	0	Laryngeal cancer	0
1	65	3	2	0	Hypopharyngeal cancer	0
1	59	1	0	0	Laryngeal cancer	0
1	51	4	2	0	Laryngeal cancer	0
1	65	3	0	0	Laryngeal cancer	0
1	67	3	0	0	Laryngeal cancer	0
1	70	3	0	0	Laryngeal cancer	0
1	71	3	1	0	Laryngeal cancer	0
1	65	1	0	0	Laryngeal cancer	0
1	45	2	0	0	Hypopharyngeal cancer	0
1	55	3	2	0	Hypopharyngeal cancer	0
1	51	3	2	0	Tonsil cancer	0
1	61	1	1	0	Nasopharyngeal cancer	1
1	67	2	2	0	Hypopharyngeal cancer	0
1	48	4	2	0	Hypopharyngeal cancer	0
1	60	4	2	0	Hypopharyngeal cancer	0
1	54	2	0	0	Nasopharyngeal cancer	0
1	62	3	0	0	Laryngeal cancer	0
1	60	3	0	0	Laryngeal cancer	0
1	67	2	0	0	Laryngeal cancer	1
1	69	4	0	0	Laryngeal cancer	1
1	67	1	2	0	Laryngeal cancer	0
1	63	2	0	0	Hypopharyngeal cancer	0
1	49	4	2	0	Laryngeal cancer	0
1	57	1	0	0	Laryngeal cancer	0
1	61	2	0	0	Laryngeal cancer	0
1	69	3	2	0	Laryngeal cancer	0
1	91	4	2	0	Laryngeal cancer	0
1	71	3	0	0	Hypopharyngeal cancer	0
1	51	4	2	0	Laryngeal cancer	0
1	64	4	2	0	Hypopharyngeal cancer	0
1	52	3	2	0	Nasopharyngeal cancer	0
1	61	1	0	0	Laryngeal cancer	0
1	58	2	0	0	Laryngeal cancer	0
1	74	3	2	0	Hypopharyngeal cancer	1
1	65	2	0	0	Laryngeal cancer	0
1	78	2	2	0	Laryngeal cancer	0
1	59	4	0	0	Tonsil cancer	0
1	57	3	1	0	Hypopharyngeal cancer	0
1	60	4	2	0	Nasal cavity and paranasal sinus cancer	0
1	57	2	1	0	Hypopharyngeal cancer	0
1	54	2	2	0	Hypopharyngeal cancer	0
1	48	2	2	0	Hypopharyngeal cancer	0
1	53	2	2	0	Tonsil cancer	0
1	61	3	2	0	Hypopharyngeal cancer	0
1	67	3	2	0	Tonsil cancer	0
1	64	3	0	0	Laryngeal cancer	0
1	60	3	0	0	Laryngeal cancer	0
1	63	3	1	0	Laryngeal cancer	1
1	73	4	0	0	Nasal cavity and paranasal sinus cancer	0
1	57	4	0	0	Nasopharyngeal cancer	0
1	55	1	1	0	Nasopharyngeal cancer	0
1	68	2	0	0	Laryngeal cancer	1
1	60	3	0	0	Laryngeal cancer	1
1	58	3	0	0	Laryngeal cancer	1
1	60	2	0	0	Laryngeal cancer	0
1	56	3	1	0	Hypopharyngeal cancer	0
1	67	1	0	0	Laryngeal cancer	1
1	63	2	2	0	Hypopharyngeal cancer	1
1	62	1	0	0	Laryngeal cancer	0
1	65	1	0	0	Laryngeal cancer	0
1	77	2	0	0	Laryngeal cancer	1
1	54	3	3	0	Hypopharyngeal cancer	0
1	63	1	0	0	Laryngeal cancer	0
1	54	3	0	0	Laryngeal cancer	1
1	45	4	1	0	Laryngeal cancer	0
1	56	1	3	0	Nasopharyngeal cancer	0
1	63	2	2	0	Laryngeal cancer	0
1	61	2	0	0	Laryngeal cancer	1
1	71	1	0	0	Laryngeal cancer	1
1	57	1	0	0	Laryngeal cancer	0
1	59	4	2	0	Laryngeal cancer	0
1	66	1	0	0	Laryngeal cancer	0
1	62	3	2	0	Laryngeal cancer	0
1	70	2	1	0	Laryngeal cancer	0
1	75	1	0	0	Laryngeal cancer	0
1	68	1	0	0	Laryngeal cancer	1
1	59	2	0	0	Laryngeal cancer	0
1	53	2	0	0	Laryngeal cancer	0
1	63	2	1	0	Hypopharyngeal cancer	0
1	70	3	0	0	Laryngeal cancer	0
1	69	2	1	0	Laryngeal cancer	0
1	65	1	0	0	Laryngeal cancer	0
1	65	3	0	0	Laryngeal cancer	0
1	74	2	0	0	Laryngeal cancer	0
1	57	3	2	0	Tonsil cancer	1
1	68	3	0	0	Laryngeal cancer	1
1	55	1	0	0	Laryngeal cancer	1
1	52	4	1	0	Nasal cavity and paranasal sinus cancer	1
1	55	4	2	0	Hypopharyngeal cancer	0
1	68	4	1	0	Tonsil cancer	0
1	54	1	0	0	Laryngeal cancer	0
1	67	1	0	0	Laryngeal cancer	0
1	59	1	0	0	Laryngeal cancer	0
1	66	4	2	0	Hypopharyngeal cancer	1
1	47	3	0	0	Laryngeal cancer	0
1	56	3	2	0	Laryngeal cancer	1
1	66	2	2	0	Hypopharyngeal cancer	0
1	71	1	0	0	Laryngeal cancer	0
1	69	3	0	0	Laryngeal cancer	0
1	71	4	0	0	Nasal cavity and paranasal sinus cancer	0
1	70	2	0	0	Laryngeal cancer	0
1	67	4	0	0	Laryngeal cancer	1
1	61	2	0	0	Laryngeal cancer	0
1	55	2	0	0	Tonsil cancer	0
1	59	4	2	0	Hypopharyngeal cancer	0
1	67	1	2	0	Laryngeal cancer	0
1	57	1	0	0	Hypopharyngeal cancer	0
1	68	3	2	0	Laryngeal cancer	0
1	68	4	1	0	Hypopharyngeal cancer	0
1	52	2	0	0	Laryngeal cancer	0
1	62	4	2	0	Hypopharyngeal cancer	1
1	64	1	0	0	Laryngeal cancer	0
1	47	4	2	0	Hypopharyngeal cancer	0
1	53	1	0	0	Laryngeal cancer	1
1	55	4	2	0	Hypopharyngeal cancer	1
1	67	3	0	0	Laryngeal cancer	0
1	71	1	0	0	Laryngeal cancer	1
1	62	3	1	0	Laryngeal cancer	0
1	67	2	0	0	Laryngeal cancer	0
1	80	3	0	0	Nasal cavity and paranasal sinus cancer	0
1	65	2	0	0	Laryngeal cancer	0
1	68	3	0	0	Laryngeal cancer	0
1	57	3	0	0	Laryngeal cancer	0
1	51	2	2	0	Hypopharyngeal cancer	0
1	62	3	2	0	Hypopharyngeal cancer	0
1	62	3	0	0	Laryngeal cancer	1
1	73	2	0	0	Laryngeal cancer	0
1	57	2	0	0	Nasopharyngeal cancer	0
1	71	1	1	0	Hypopharyngeal cancer	0
1	55	2	0	0	Laryngeal cancer	1
1	55	1	0	0	Laryngeal cancer	1
1	52	4	0	0	Laryngeal cancer	0
1	63	2	1	0	Laryngeal cancer	1
1	72	1	0	0	Laryngeal cancer	1
1	54	4	1	0	Laryngeal cancer	0
1	61	2	1	0	Laryngeal cancer	0
1	61	4	3	0	Laryngeal cancer	1
1	67	3	0	0	Hypopharyngeal cancer	0
1	65	4	2	0	Hypopharyngeal cancer	0
1	61	3	2	0	Nasopharyngeal cancer	0
1	50	4	2	0	Hypopharyngeal cancer	0
1	56	3	2	0	Hypopharyngeal cancer	0
1	65	2	2	0	Laryngeal cancer	0
1	52	3	2	0	Hypopharyngeal cancer	0
1	52	3	2	0	Tonsil cancer	0
1	53	3	0	0	Nasal cavity and paranasal sinus cancer	0
1	59	2	2	0	Laryngeal cancer	0
1	64	1	0	0	Laryngeal cancer	1
1	52	4	2	0	Laryngeal cancer	1
1	64	1	0	0	Laryngeal cancer	0
1	67	3	0	0	Laryngeal cancer	0
1	64	2	0	0	Laryngeal cancer	0
1	55	4	2	0	Hypopharyngeal cancer	0
1	74	2	2	0	Hypopharyngeal cancer	0
1	58	3	2	0	Hypopharyngeal cancer	0
1	73	1	0	0	Laryngeal cancer	0
1	59	4	0	0	Nasal cavity and paranasal sinus cancer	0
1	75	1	0	0	Laryngeal cancer	0
1	65	3	2	0	Hypopharyngeal cancer	1
1	71	3	2	0	Laryngeal cancer	0
1	63	1	0	0	Hypopharyngeal cancer	0
1	58	3	1	0	Hypopharyngeal cancer	0
1	74	2	1	0	Laryngeal cancer	0
1	63	4	2	0	Hypopharyngeal cancer	0
1	61	2	1	0	Hypopharyngeal cancer	0
1	72	3	2	0	Hypopharyngeal cancer	1
1	73	2	0	0	Laryngeal cancer	0
1	68	2	1	0	Hypopharyngeal cancer	0
1	54	2	2	0	Tonsil cancer	0
1	51	2	0	0	Laryngeal cancer	0
1	71	4	0	0	Laryngeal cancer	0
1	64	2	0	0	Laryngeal cancer	1
1	48	1	0	0	Laryngeal cancer	0
1	47	2	0	0	Laryngeal cancer	0
1	70	1	2	0	Laryngeal cancer	1
1	70	3	0	0	Hypopharyngeal cancer	0
1	49	1	0	0	Laryngeal cancer	0
1	61	4	0	0	Laryngeal cancer	1
1	52	4	0	0	Laryngeal cancer	0
1	56	2	2	0	Laryngeal cancer	0
1	62	1	0	0	Laryngeal cancer	1
1	71	4	2	0	Laryngeal cancer	0
1	72	4	2	0	Laryngeal cancer	1
1	54	1	2	0	Hypopharyngeal cancer	0
1	65	1	0	0	Laryngeal cancer	0
1	69	4	0	0	Laryngeal cancer	0
1	59	3	1	0	Nasal cavity and paranasal sinus cancer	1
1	53	4	2	0	Hypopharyngeal cancer	0
1	64	2	0	0	Laryngeal cancer	0
1	64	1	0	0	Laryngeal cancer	0
1	56	3	2	0	Laryngeal cancer	1
1	70	2	0	0	Laryngeal cancer	0
1	58	3	0	0	Laryngeal cancer	0
1	66	3	2	0	Laryngeal cancer	0
1	60	2	0	0	Hypopharyngeal cancer	0
1	56	4	1	0	Hypopharyngeal cancer	0
1	63	2	1	0	Nasopharyngeal cancer	1
1	79	1	0	0	Laryngeal cancer	0
1	65	4	1	0	Hypopharyngeal cancer	0
1	69	4	2	0	Hypopharyngeal cancer	0
1	65	1	0	0	Laryngeal cancer	0
1	65	3	0	0	Laryngeal cancer	0
1	63	1	0	0	Laryngeal cancer	0
1	67	4	0	0	Nasal cavity and paranasal sinus cancer	1
1	46	3	0	0	Laryngeal cancer	0
1	62	2	0	0	Laryngeal cancer	0
1	52	2	2	0	Hypopharyngeal cancer	0
1	56	4	2	0	Hypopharyngeal cancer	0
1	74	2	0	0	Laryngeal cancer	0
1	61	2	0	0	Laryngeal cancer	1
1	59	2	0	0	Laryngeal cancer	1
1	58	2	0	0	Laryngeal cancer	0
1	60	3	2	0	Laryngeal cancer	0
1	67	4	0	0	Laryngeal cancer	1
1	52	2	0	0	Laryngeal cancer	0
1	61	4	1	0	Hypopharyngeal cancer	0
1	75	1	0	0	Laryngeal cancer	0
1	59	4	2	1	Hypopharyngeal cancer	0
1	48	3	3	0	Tonsil cancer	0
1	75	3	2	0	Hypopharyngeal cancer	0
1	89	4	1	0	Laryngeal cancer	0
1	54	1	0	0	Nasal cavity and paranasal sinus cancer	1
1	60	2	3	0	Tonsil cancer	1
1	50	2	0	0	Tonsil cancer	1
1	60	2	2	0	Tonsil cancer	0
1	53	3	1	0	Tonsil cancer	0
1	50	3	0	0	Laryngeal cancer	0
1	67	1	0	0	Laryngeal cancer	0
1	63	4	2	0	Hypopharyngeal cancer	0
1	67	4	0	0	Laryngeal cancer	0
1	80	2	0	0	Laryngeal cancer	0
1	60	4	1	0	Laryngeal cancer	0
1	55	2	0	0	Laryngeal cancer	0
1	57	4	2	0	Nasopharyngeal cancer	0
1	51	4	2	0	Oral cavity cancer	0
1	61	2	0	0	Nasopharyngeal cancer	1
1	79	3	2	0	Nasopharyngeal cancer	1
1	54	4	0	0	Nasal cavity and paranasal sinus cancer	0
1	65	3	1	0	Nasal cavity and paranasal sinus cancer	1
1	44	3	0	0	Nasal cavity and paranasal sinus cancer	0
1	64	4	0	0	Nasal cavity and paranasal sinus cancer	0
1	81	1	0	0	Laryngeal cancer	1
1	64	1	0	0	Laryngeal cancer	0
1	62	1	0	0	Laryngeal cancer	0
1	71	1	0	0	Laryngeal cancer	0
1	70	1	0	0	Laryngeal cancer	0
1	65	1	0	0	Laryngeal cancer	0
1	56	4	2	0	Laryngeal cancer	0
1	66	3	0	0	Laryngeal cancer	0
1	54	3	0	0	Laryngeal cancer	1
1	65	3	0	0	Laryngeal cancer	0
1	81	2	0	0	Laryngeal cancer	0
1	66	2	0	0	Laryngeal cancer	0
1	62	4	1	0	Laryngeal cancer	0
1	60	1	0	0	Laryngeal cancer	0
1	65	3	2	0	Laryngeal cancer	0
1	64	1	0	0	Laryngeal cancer	0
1	64	1	0	0	Laryngeal cancer	1
1	72	2	0	0	Laryngeal cancer	0
1	78	3	0	0	Laryngeal cancer	0
1	66	2	0	0	Laryngeal cancer	0
1	57	3	0	0	Laryngeal cancer	0
1	69	2	0	0	Laryngeal cancer	0
1	74	3	0	0	Laryngeal cancer	0
1	75	2	0	0	Laryngeal cancer	0
1	60	1	0	0	Laryngeal cancer	1
1	50	1	0	0	Laryngeal cancer	0
1	59	1	0	0	Laryngeal cancer	0
1	54	3	0	0	Laryngeal cancer	1
1	51	4	3	0	Laryngeal cancer	0
1	49	1	0	0	Laryngeal cancer	0
1	32	3	1	0	Laryngeal cancer	0
1	67	1	0	0	Laryngeal cancer	0
1	72	2	0	0	Laryngeal cancer	0
1	61	4	0	0	Laryngeal cancer	0
1	72	4	2	0	Laryngeal cancer	0
1	60	1	0	0	Laryngeal cancer	0
1	60	1	0	0	Laryngeal cancer	0
1	61	3	0	0	Laryngeal cancer	1
1	39	1	0	0	Laryngeal cancer	0
1	81	1	0	0	Laryngeal cancer	1
1	83	2	0	0	Laryngeal cancer	0
1	56	1	0	0	Laryngeal cancer	1
1	66	1	0	0	Laryngeal cancer	0
1	58	2	2	0	Laryngeal cancer	0
1	81	4	0	0	Laryngeal cancer	1
1	68	2	1	0	Laryngeal cancer	1
1	61	3	0	0	Laryngeal cancer	0
1	63	4	2	0	Laryngeal cancer	0
1	65	2	0	0	Laryngeal cancer	0
1	65	3	2	0	Laryngeal cancer	0
1	65	2	0	0	Laryngeal cancer	0
1	60	2	2	0	Laryngeal cancer	0
1	67	3	0	0	Laryngeal cancer	0
1	61	3	0	0	Laryngeal cancer	0
1	65	3	1	0	Laryngeal cancer	0
1	70	2	1	0	Laryngeal cancer	0
1	72	4	2	0	Hypopharyngeal cancer	0
1	76	4	2	0	Hypopharyngeal cancer	0
1	70	4	0	0	Hypopharyngeal cancer	0
1	77	3	0	0	Hypopharyngeal cancer	0
1	73	2	0	0	Hypopharyngeal cancer	0
1	69	4	2	0	Hypopharyngeal cancer	0
1	53	1	0	0	Hypopharyngeal cancer	0
1	70	4	0	0	Hypopharyngeal cancer	0
1	62	2	0	0	Hypopharyngeal cancer	1
1	50	4	2	0	Hypopharyngeal cancer	0
1	56	3	2	0	Hypopharyngeal cancer	0
1	71	2	1	0	Hypopharyngeal cancer	0
1	66	4	0	0	Hypopharyngeal cancer	0
1	54	4	2	0	Hypopharyngeal cancer	0
1	75	4	1	1	Hypopharyngeal cancer	0
1	64	4	2	0	Hypopharyngeal cancer	1
1	54	3	2	0	Hypopharyngeal cancer	0
1	57	1	0	0	Hypopharyngeal cancer	0
2	42	4	2	0	Nasopharyngeal cancer	0
2	44	2	2	0	Tonsil cancer	0
2	65	3	2	0	Hypopharyngeal cancer	0
2	53	3	2	0	Nasopharyngeal cancer	0
2	22	1	0	0	Oral cavity cancer	0
2	44	2	2	0	Tonsil cancer	0
2	73	2	0	0	Laryngeal cancer	1
2	55	4	0	0	Nasal cavity and paranasal sinus cancer	0
2	71	2	0	0	Laryngeal cancer	0
2	73	3	2	0	Laryngeal cancer	0
2	38	2	0	0	Hypopharyngeal cancer	0
2	61	3	2	0	Laryngeal cancer	0
2	79	3	0	0	Laryngeal cancer	0
2	49	1	0	0	Laryngeal cancer	0
2	55	4	2	0	Tonsil cancer	0
2	67	4	0	1	Nasal cavity and paranasal sinus cancer	1
2	66	1	0	0	Nasopharyngeal cancer	0
2	59	4	1	0	Nasal cavity and paranasal sinus cancer	0
2	14	1	0	0	Nasal cavity and paranasal sinus cancer	0
2	51	1	2	0	Tonsil cancer	0
2	35	1	0	0	Laryngeal cancer	0
2	64	4	0	0	Nasal cavity and paranasal sinus cancer	0
2	58	2	0	0	Nasopharyngeal cancer	0
2	67	2	0	0	Nasopharyngeal cancer	0
2	57	3	2	0	Tonsil cancer	0
2	59	3	1	0	Tonsil cancer	0
2	55	2	1	0	Tonsil cancer	1
2	53	2	0	0	Laryngeal cancer	0
2	83	3	0	0	Nasal cavity and paranasal sinus cancer	1
2	67	2	0	0	Laryngeal cancer	0
2	70	4	0	0	Laryngeal cancer	0
2	34	3	2	0	Tonsil cancer	0
2	71	1	0	0	Oral cavity cancer	1
2	80	3	2	0	Laryngeal cancer	0
2	45	3	0	0	Laryngeal cancer	0
2	75	1	0	0	Laryngeal cancer	0
